# Supplementary material for: Electrostatic Self-Assembly of CdS Quantum Dots with Co9S8 Hollow Nanotubes for Enhanced Visible Light Photocatalytic H2 Production
Source: Molecules. 2024 Jul 26;29(15):3530. doi: 10.3390/molecules29153530 (PMC11314185; doi:10.3390/molecules29153530)
Supplement: Supplementary file 1 [file molecules-29-03530-s001.zip]

Archive with 1 entries (1 files):
- molecules-3092844-supplementary.pdf
